# Supplementary material for: The Relationship Between Socio-Demographic and Behavioral Characteristics and Adherence to the Mediterranean Diet: The UniFoodWaste Study Among University Students in Italy
Source: Epidemiologia (Basel). 2025 Sep 3;6(3):53. doi: 10.3390/epidemiologia6030053 (PMC12452464; doi:10.3390/epidemiologia6030053)
Supplement: Supplementary file 1 [file epidemiologia-06-00053-s001.zip]

Archive with 1 entries (1 files):
- epidemiologia-3805153-supplementary.pdf
